# Supplementary material for: Simple Sequence Repeat (SSR)-Based Genetic Diversity in Interspecific Plumcot-Type (Prunus salicina × Prunus armeniaca) Hybrids
Source: Plants (Basel). 2022 May 4;11(9):1241. doi: 10.3390/plants11091241 (PMC9105337; doi:10.3390/plants11091241)
Supplement: Supplementary file 1 [file plants-11-01241-s001.zip]

Archive with 6 entries (5 files):
- Supplementary Materials_R2/
- __MACOSX/._Supplementary Materials_R2
- Supplementary Materials_R2/Tables Supplementary Materials_R2.xlsx
- __MACOSX/Supplementary Materials_R2/._Tables Supplementary Materials_R2.xlsx
- Supplementary Materials_R2/Figure S1 .pdf
- __MACOSX/Supplementary Materials_R2/._Figure S1 .pdf
