# Supplementary material for: Simple Sequence Repeat (SSR)-Based Genetic Diversity in Interspecific Plumcot-Type (Prunus salicina × Prunus armeniaca) Hybrids
Source: Plants (Basel). 2022 May 4;11(9):1241. doi: 10.3390/plants11091241 (PMC9105337; doi:10.3390/plants11091241)
Supplement: Supplementary file 1 [file plants-11-01241-s001.zip › Supplementary Materials_R2/Tables Supplementary Materials_R2.xlsx]

## Sheet: Table S1
Table S1: Genotypes of 115 accessions of interspecific plum × apricot hybrids and 27 reference genotypes using eight SSR markers.
Accessions	pchgms2	CPPCT033	BPPCT007	BPPCT039	BPPCT025	CPSCT026	CPSCT005	UDP96005
Abundance¹	138/148	143/145	119/147	123/123	160/160	178/178	171/179	105/137
Almabar	164/170	137/143	147/157	133/143	150/150	194/196	219/219	127/153
Angeleno¹	140/140	145/145	141/153	137/137	160/160	158/158	173/177	099/137
Aprix9¹	164/170	143/143	147/157	133/167	150/150	200/200	187/227	123/131
Bella Gold	136/154	147/159	143/145	153/159	180/196	170/174	205/215	157/173
Candy Heart	138/142	133/143	117/131	135/135	172/188	180/192	181/181	097/139
Charisma¹	156/158	141/143	123/145	135/165	160/160	192/200	187/221	117/127
Colorado¹	158/164	141/143	155/155	133/167	150/150	200/200	221/221	127/127
Crimson Heart	138/142	133/145	119/153	139/147	152/152	180/192	177/181	099/105
Crimson Kat	138/142	133/133	147/151	135/135	160/172	174/174	173/173	101/105
Dapple Jack¹	136/140	131/133	119/151	135/135	160/172	184/194	191/193	105/105
Emerald Drop	138/170	133/145	119/141	135/137	152/172	178/194	181/185	097/139
Fall Fiesta	130/138	133/133	119/141	143/143	152/160	178/178	171/181	105/135
Flavor Fall	138/170	133/143	119/133	153/153	160/172	172/176	175/177	101/139
Flavor Finale	138/148	133/133	119/153	147/147	160/188	178/178	177/181	105/139
Flavor Fusion	148/170	133/145	137/155	137/137	160/160	178/180	171/185	097/135
Flavor Grenade	148/170	133/122	117/153	137/147	160/160	178/178	177/181	105/139
Flavor King	138/138	133/133	119/147	137/147	160/172	178/210	173/181	099/099
Flavor Supreme	148/148	133/133	117/153	135/135	172/172	180/210	173/177	105/139
Glory Red	138/144	131/133	131/147	135/135	160/172	156/180	181/185	099/137
Honey Punch	138/138	133/133	119/139	135/135	160/186	180/180	177/179	099/105
Honey Queen	138/142	133/147	119/143	153/153	180/180	170/174	215/215	099/105
Honey Sun¹	156/156	147/147	149/149	147/147	160/160	174/174	171/171	099/105
Honey Top¹	148/150	145/147	143/149	147/147	194/194	174/174	173/173	099/105
Katy¹	144/162	139/143	123/147	167/173	150/160	194/200	221/229	127/153
Kelsey¹	138/148	129/143	119/131	123/135	154/154	176/194	173/181	099/137
Mariposa¹	138/142	133/133	119/119	135/135	172/172	176/176	173/193	097/105
Methley¹	144/170	145/145	119/143	143/143	160/172	172/192	177/179	097/099
Mirlo Naranja¹	158/160	137/143	135/145	133/133	148/150	194/196	219/221	107/141
Mitard¹	128/128	139/139	127/135	143/143	186/186	172/172	173/173	097/097
Monstercot¹	158/164	137/143	155/157	133/167	150/150	200/200	221/227	123/127
Muñoz¹	158/170	141/143	147/153	173/173	156/156	196/200	219/221	115/123
Queen Ann¹	138/142	133/133	119/119	135/137	154/172	178/178	177/185	099/105
Queen Rosa¹	138/138	133/133	133/133	135/135	154/160	180/192	171/177	099/105
Red Beaut¹	138/142	143/143	133/133	123/143	172/190	180/194	177/181	099/105
Rubisia¹	164/164	137/143	135/157	133/169	150/160	190/200	221/227	127/127
Santa Rosa¹	130/138	133/133	133/153	135/143	160/172	180/194	177/181	105/139
Simon¹	138/150	133/133	133/153	123/123	152/152	190/194	181/185	105/119
Songold¹	138/148	129/133	119/143	135/143	154/154	156/194	173/173	099/105
Splash¹	142/144	133/145	135/137	135/147	172/172	192/194	177/181	099/153
Sunnycot¹	164/164	139/143	157/167	133/169	150/160	188/200	219/219	123/131
Sweet Blaze	138/142	133/133	147/153	135/135	160/172	190/208	189/189	099/105
Sweet Pixie	130/138	133/133	119/153	135/135	154/160	180/180	185/185	101/139
Sweet Treat¹	130/130	133/133	117/135	147/167	188/188	172/194	171/179	105/139
Tasty Sweet	130/138	133/145	129/129	135/135	154/178	156/178	177/181	105/105
IBG001	140/142	133/145	129/137	143/143	160/188	180/180	185/185	101/101
IBG002	130/142	133/145	117/117	137/147	152/154	180/190	183/187	135/139
IBG003	138/148	133/143	119/141	137/137	152/160	180/180	179/193	097/137
IBG004	128/170	133/133	131/141	135/135	152/172	190/190	187/191	099/139
IBG005	138/138	133/133	119/139	135/137	160/188	180/180	181/193	097/099
IBG006	130/138	133/133	131/147	153/153	154/172	176/176	175/177	095/101
IBG007	168/170	133/143	141/147	137/137	160/160	180/194	179/193	095/101
IBG008	130/138	133/133	119/119	135/135	154/172	180/180	181/181	099/101
IBG009	148/170	145/145	119/141	135/135	172/172	178/192	175/175	137/139
IBG010	138/142	145/145	117/119	135/147	187/188	192/192	193/193	095/139
IBG011	130/129	133/133	119/129	135/137	154/172	158/180	191/191	101/105
IBG012	130/170	145/145	119/141	133/137	174/188	178/178	175/183	137/139
IBG013	130/142	133/133	117/117	135/135	152/172	192/210	177/181	099/139
IBG014	138/166	131/133	119/141	135/137	152/160	174/174	171/187	137/137
IBG015	130/148	133/133	117/119	135/135	187/188	194/194	185/189	097/139
IBG016	146/146	133/143	119/131	135/135	152/154	180/180	179/179	099/137
IBG017	130/138	133/133	119/129	135/135	160/172	176/180	181/193	099/139
IBG018	138/144	133/133	119/119	135/135	152/152	156/172	189/189	095/101
IBG019	130/138	133/145	119/119	135/135	160/188	180/180	175/179	099/105
IBG020	130/142	129/133	129/137	123/135	160/172	180/180	193/193	099/099
IBG021	138/144	133/133	119/119	135/135	152/188	174/174	169/177	097/101
IBG022	130/138	133/133	119/133	123/135	172/188	178/194	179/179	099/099
IBG023	146/146	133/133	119/131	135/135	160/180	180/180	171/179	099/139
IBG024	146/146	143/145	135/139	153/155	154/186	184/184	177/179	101/101
IBG025	130/148	133/133	119/131	135/135	160/172	180/180	181/193	105/139
IBG026	130/138	133/133	119/129	135/135	160/172	180/180	171/171	101/139
IBG027	146/148	133/143	119/119	135/135	164/186	194/194	173/173	101/137
IBG028	130/138	131/133	117/119	135/143	154/188	180/194	173/191	101/105
IBG029	138/148	129/133	119/119	135/143	187/188	178/178	173/189	097/101
IBG030	136/138	131/133	119/143	143/143	172/172	194/194	171/181	101/103
IBG031	130/138	133/133	119/119	123/135	187/188	178/194	181/193	099/101
IBG032	130/140	133/143	119/119	135/135	164/172	176/176	177/185	101/101
IBG033	138/148	131/133	135/153	153/153	160/188	178/178	169/177	105/109
IBG034	138/142	131/133	119/133	147/153	172/188	180/180	179/179	097/101
IBG035	136/146	131/133	119/119	153/155	187/188	176/176	171/177	095/101
IBG036	130/138	133/145	119/119	123/123	172/188	184/184	189/189	095/101
IBG037	138/142	133/145	119/119	135/135	154/160	178/192	173/177	101/101
IBG038	142/144	131/133	119/119	135/135	160/188	172/192	171/177	101/139
IBG039	130/138	133/143	119/133	135/143	160/188	178/194	171/181	095/101
IBG040	138/138	133/133	119/119	135/147	160/172	178/190	167/169	101/101
IBG041	138/142	133/133	131/139	135/147	160/188	174/174	175/181	095/101
IBG042	138/138	131/133	113/117	135/135	160/188	178/180	179/181	099/139
IBG043	130/138	133/133	117/117	135/135	160/188	180/180	175/181	101/101
IBG044	142/144	133/133	113/117	135/135	154/160	184/184	183/183	097/139
IBG045	138/142	133/133	119/147	135/147	154/160	184/192	185/193	099/101
IBG046	130/142	133/145	147/147	135/137	152/160	180/192	173/181	095/097
IBG047	130/138	133/145	119/127	135/143	154/164	172/184	179/179	097/105
IBG048	138/142	143/145	119/147	137/139	172/172	194/194	179/179	095/101
IBG049	130/148	133/133	119/131	137/137	154/160	174/174	175/175	095/101
IBG050	130/138	133/143	119/153	129/135	160/188	208/208	175/175	101/139
IBG051	138/148	145/145	119/119	145/151	160/172	176/176	171/171	099/099
IBG052	138/142	129/133	139/147	135/137	160/160	178/180	181/193	099/105
IBG053	130/142	133/143	119/145	135/135	172/172	192/194	181/185	099/137
IBG054	146/148	135/137	135/143	143/149	150/154	180/194	173/227	099/105
IBG055	138/142	133/133	119/147	123/123	152/188	180/194	179/193	135/139
IBG056	140/140	131/133	119/147	135/147	160/172	156/192	177/179	101/101
IBG057	130/138	133/145	119/127	135/143	154/164	172/184	179/179	097/101
IBG058	136/138	131/133	119/143	149/153	158/180	174/174	169/183	101/105
IBG059	142/170	133/143	119/147	135/135	160/188	192/194	179/179	097/101
IBG060	140/142	133/145	119/147	153/153	174/180	176/184	175/187	097/101
IBG061	138/148	133/145	119/131	121/129	154/186	172/174	167/175	101/103
IBG062	138/170	133/133	119/119	149/149	154/160	184/190	179/179	097/105
P008	138/170	133/145	119/141	137/137	152/160	178/178	171/177	097/101
P009	136/138	133/145	119/147	135/147	160/188	178/178	177/193	097/101
P010	140/142	133/133	119/141	135/137	152/160	178/178	171/175	099/101
P011	138/144	133/133	119/119	135/135	152/188	178/178	171/181	099/099
P012	130/138	133/145	119/119	139/149	152/160	156/178	177/179	097/101
P013	138/138	133/133	147/151	135/135	160/160	156/178	179/181	099/105
P014	138/142	133/133	119/119	139/139	152/160	180/180	173/177	097/099
Z004	138/148	133/143	119/147	139/147	154/154	180/180	167/171	101/139
Z005	130/170	133/133	131/147	131/151	154/172	172/172	173/179	097/099
Z006	130/142	131/133	119/133	135/135	152/160	178/180	181/181	097/103
Z007	138/170	131/133	119/153	149/149	160/188	180/180	169/171	101/103
Z008	138/148	131/133	119/147	139/147	152/154	156/180	169/171	101/103
Z009	140/142	133/145	119/119	135/143	152/154	178/178	173/173	135/139
Z010	130/142	133/133	133/147	135/135	160/188	178/178	177/185	097/097
Z011	130/148	133/133	119/147	135/135	152/160	180/180	171/183	137/139
Z012	130/138	133/133	119/135	147/147	160/188	172/178	179/181	139/141
Z013	138/170	131/133	131/153	153/153	152/172	176/176	175/177	105/139
Z014	140/142	131/133	119/131	135/147	152/160	156/180	189/189	103/105
Z015	136/170	129/139	119/147	135/147	154/160	156/172	171/179	097/101
Z016	170/170	133/133	141/153	135/147	154/160	176/176	175/187	101/101
Z017	148/164	139/139	119/133	149/155	152/154	174/174	175/177	139/139
Z018	138/144	133/143	119/147	153/153	154/160	172/176	179/179	097/099
Z020	138/144	133/143	119/147	149/151	154/160	174/178	179/181	095/101
Z021	148/170	133/133	119/153	139/147	160/160	172/172	189/189	095/101
Z022	136/138	129/139	119/119	135/135	154/172	180/180	179/181	099/101
Z023	140/142	133/133	129/147	135/135	154/160	180/180	177/179	097/101
Z024	146/148	131/133	117/131	135/135	154/188	180/180	171/179	103/105
Z025	130/138	133/133	119/119	139/139	154/160	180/184	167/171	101/139
Z026	146/148	133/145	119/133	147/147	152/160	176/176	169/171	097/099
Z027	136/170	133/145	145/153	147/147	160/188	178/178	181/183	101/101
Z028	146/148	131/133	119/131	153/153	172/188	176/176	177/181	101/135
Z029	140/170	143/143	119/119	131/131	152/160	184/184	185/185	097/139
Z030	138/148	133/147	143/143	135/155	152/190	174/180	171/177	099/105
Z031	138/138	131/133	119/141	149/149	160/188	174/174	169/177	101/105
Z032	138/142	133/145	129/147	135/135	154/188	172/172	179/179	139/139
¹Reference genotypes

## Sheet: Table S2
Table S2: Accessions and group assignment performed by UPGMA clustering and DAPC clustering (K = 5).
Accessions	UPGMA clustering groups	DAPC clustering groups
Abundance¹	B3	G3
Almabar¹	A1	G5
Angeleno¹	B3	G3
Aprix9¹	A1	G5
Bella Gold	B1	G1
Candy Heart	B8	G2
Charisma¹	A1	G5
Colorado¹	A1	G5
Crimson Heart	B9	G3
Crimson Kat	B8	G2
Dapple Jack¹	B8	G2
Emerald Drop	B7	G3
Fall Fiesta	B7	G4
Flavor Fall	B5	G1
Flavor Finale	B3	G4
Flavor Fusion	B3	G3
Flavor Grenade	B3	G3
Flavor King	B7	G4
Flavor Supreme	B8	G2
Glory Red	B8	G2
Honey Punch	B8	G2
Honey Queen	B1	G1
Honey Sun¹	B1	G3
Honey Top¹	B1	G3
Katy¹	A1	G5
Kelsey¹	B2	G3
Mariposa¹	B7	G2
Methley¹	B3	G3
Mirlo Naranja¹	A1	G5
Mitard¹	B2	G3
Monstercot¹	A1	G5
Muñoz¹	A1	G5
Queen Ann¹	B7	G4
Queen Rosa¹	B8	G2
Red Beaut¹	B4	G3
Rubisia¹	A1	G5
Santa Rosa¹	B8	G2
Simon¹	B4	G4
Songold¹	B2	G4
Splash¹	B8	G3
Sunnycot¹	A1	G5
Sweet Blaze	B8	G2
Sweet Pixie	B8	G2
Sweet Treat¹	B6	G4
Tasty Sweet	B8	G2
IBG001	B3	G3
IBG002	B6	G3
IBG003	B3	G3
IBG004	B8	G2
IBG005	B8	G2
IBG006	B5	G1
IBG007	B3	G3
IBG008	B8	G2
IBG009	B3	G3
IBG010	B3	G3
IBG011	B8	G2
IBG012	B3	G3
IBG013	B8	G2
IBG014	B5	G3
IBG015	B7	G2
IBG016	B8	G2
IBG017	B8	G2
IBG018	B7	G4
IBG019	B8	G2
IBG020	B8	G2
IBG021	B7	G4
IBG022	B7	G4
IBG023	B8	G2
IBG024	A2	G1
IBG025	B8	G2
IBG026	B8	G2
IBG027	B7	G4
IBG028	B8	G4
IBG029	B7	G4
IBG030	B4	G4
IBG031	B7	G4
IBG032	B7	G4
IBG033	B3	G1
IBG034	B6	G4
IBG035	B5	G1
IBG036	B4	G4
IBG037	B7	G4
IBG038	B7	G4
IBG039	B7	G4
IBG040	B7	G4
IBG041	B5	G4
IBG042	B8	G2
IBG043	B8	G2
IBG044	B6	G2
IBG045	B7	G4
IBG046	B8	G3
IBG047	B6	G4
IBG048	B4	G3
IBG049	B5	G4
IBG050	B5	G4
IBG051	B3	G3
IBG052	B8	G2
IBG053	B8	G2
IBG054	B2	G3
IBG055	B4	G4
IBG056	B6	G4
IBG057	B6	G4
IBG058	B5	G1
IBG059	B6	G4
IBG060	B5	G1
IBG061	B5	G4
IBG062	B6	G4
P008	B7	G3
P009	B7	G4
P010	B7	G4
P011	B7	G4
P012	B6	G4
P013	B8	G2
P014	B9	G4
Z004	B9	G4
Z005	B6	G4
Z006	B8	G2
Z007	B5	G4
Z008	B9	G4
Z009	B7	G4
Z010	B7	G2
Z011	B8	G2
Z012	B3	G4
Z013	B5	G1
Z014	B9	G4
Z015	B6	G3
Z016	B5	G1
Z017	B2	G3
Z018	B6	G1
Z020	B6	G4
Z021	B5	G4
Z022	B8	G2
Z023	B6	G2
Z024	B8	G2
Z025	B9	G4
Z026	B3	G3
Z027	B3	G3
Z028	B5	G1
Z029	A2	G3
Z030	B1	G3
Z031	B5	G4
Z032	B6	G2
¹Reference genotypes
